# Supplementary material for: Comparative Study of Lectin Domains in Model Species: New Insights into Evolutionary Dynamics
Source: Int J Mol Sci. 2017 May 25;18(6):1136. doi: 10.3390/ijms18061136 (PMC5485960; doi:10.3390/ijms18061136)
Supplement: Supplementary file 1 [file ijms-18-01136-s001.zip]

Archive with 2 entries (2 files):
- 1-ijms-198054 -supplenentary Table S2.xlsx
- 1-ijms-198054 -supplenentary.pdf
